# Supplementary material for: Pantoea graminicola sp. nov., a Gram-negative bacterium isolated from sweet corn (Zea mays L.) in the USA
Source: Int J Syst Evol Microbiol. 2025 Nov 3;75(11):006952. doi: 10.1099/ijsem.0.006952 (PMC12582532; doi:10.1099/ijsem.0.006952)
Supplement: Uncited Supplementary Material 2. [file ijsem-75-06952-s002.xlsx]

## Sheet: Table S1
Product name	Query sequence ID	Subject sequence ID	Species	Identity (%)	Length (bp)	Mismatch	Gap open	Query start	Query end	Subject start	Subject end	e value	Bit score
HrcN	ABB77414.1	JBLWSH010000002.1	Pantoea graminicola KXB45	42.664	443	230	8	4	430	234826	236130	2.1e-87	289
HrcU	ABB77407.1	JBLWSH010000002.1	Pantoea graminicola KXB45	29.971	347	222	8	3	339	171662	170655	7.57e-34	130
HrcV	ABB77416.1	JBLWSH010000002.1	Pantoea graminicola KXB45	49.342	304	140	4	16	312	170488	169598	1.26e-83	288
PsaN	ZP_09831178.1	JBLWSH010000002.1	Pantoea graminicola KXB45	40.047	427	238	5	14	428	234928	236190	1.84e-85	283
PsaU	ZP_09831176.1	JBLWSH010000002.1	Pantoea graminicola KXB45	48.617	253	123	2	31	278	170425	169673	6.21e-58	210
PsaU	ZP_09831185.1	JBLWSH010000002.1	Pantoea graminicola KXB45	23.848	369	262	8	3	356	171662	170568	3.02e-23	99
SsaN	ZP_09831125.1	JBLWSH010000002.1	Pantoea graminicola KXB45	46.651	418	206	5	29	437	234955	236184	2.51e-99	323
SsaU	ZP_09831118.1	JBLWSH010000002.1	Pantoea graminicola KXB45	27.247	356	225	7	3	340	171662	170643	1.87e-28	114
HrcN	ABB77414.1	JBLWSH010000006.1	Pantoea graminicola KXB45	28.947	418	282	7	31	438	27668	28906	9.83e-29	117
PsaN	ZP_09831178.1	JBLWSH010000006.1	Pantoea graminicola KXB45	31.452	248	162	3	138	379	28052	28789	1.39e-29	119
SsaN	ZP_09831125.1	JBLWSH010000006.1	Pantoea graminicola KXB45	30.473	338	217	4	69	392	27803	28804	3.67e-39	148
SsaN	ZP_09831125.1	JBLWSH010000006.1	Pantoea graminicola KXB45	25.214	468	313	12	1	440	25168	26544	4.19e-32	127
HrcN	ABB77414.1	JBLWSI010000002.1	Pantoea graminicola KXB25	42.889	443	229	8	4	430	38911	40215	5.75e-88	291
PsaN	ZP_09831178.1	JBLWSI010000002.1	Pantoea graminicola KXB25	40.047	427	238	5	14	428	39013	40275	1.51e-85	283
SsaN	ZP_09831125.1	JBLWSI010000002.1	Pantoea graminicola KXB25	45.045	444	225	6	9	437	38950	40269	1.84e-99	323
HrcU	ABB77407.1	JBLWSI010000004.1	Pantoea graminicola KXB25	30.398	352	214	9	3	339	22939	23946	6.74e-34	130
HrcV	ABB77416.1	JBLWSI010000004.1	Pantoea graminicola KXB25	49.342	304	140	4	16	312	24113	25003	1.29e-83	288
PsaU	ZP_09831176.1	JBLWSI010000004.1	Pantoea graminicola KXB25	48.617	253	123	2	31	278	24176	24928	6.37e-58	210
PsaU	ZP_09831185.1	JBLWSI010000004.1	Pantoea graminicola KXB25	23.848	369	262	8	3	356	22939	24033	2.46e-23	99.4
SsaU	ZP_09831118.1	JBLWSI010000004.1	Pantoea graminicola KXB25	27.528	356	224	7	3	340	22939	23958	4.84e-29	115
HrcN	ABB77414.1	JBLWSI010000008.1	Pantoea graminicola KXB25	28.947	418	282	7	31	438	222037	220799	1.01e-28	117
PsaN	ZP_09831178.1	JBLWSI010000008.1	Pantoea graminicola KXB25	31.452	248	162	3	138	379	221653	220916	1.43e-29	119
SsaN	ZP_09831125.1	JBLWSI010000008.1	Pantoea graminicola KXB25	30.473	338	217	4	69	392	221902	220901	3.76e-39	148
SsaN	ZP_09831125.1	JBLWSI010000008.1	Pantoea graminicola KXB25	25.214	468	313	12	1	440	224537	223161	4.3e-32	127
HrcN	ABB77414.1	JBLWSJ010000002.1	Pantoea graminicola KXB24 T	42.889	443	229	8	4	430	38920	40224	5.75e-88	291
PsaN	ZP_09831178.1	JBLWSJ010000002.1	Pantoea graminicola KXB24 T	40.047	427	238	5	14	428	39022	40284	1.51e-85	283
SsaN	ZP_09831125.1	JBLWSJ010000002.1	Pantoea graminicola KXB24 T	45.045	444	225	6	9	437	38959	40278	1.84e-99	323
HrcU	ABB77407.1	JBLWSJ010000003.1	Pantoea graminicola KXB24 T	30.398	352	214	9	3	339	22939	23946	6.74e-34	130
HrcV	ABB77416.1	JBLWSJ010000003.1	Pantoea graminicola KXB24 T	49.342	304	140	4	16	312	24113	25003	1.29e-83	288
PsaU	ZP_09831176.1	JBLWSJ010000003.1	Pantoea graminicola KXB24 T	48.617	253	123	2	31	278	24176	24928	6.38e-58	210
PsaU	ZP_09831185.1	JBLWSJ010000003.1	Pantoea graminicola KXB24 T	23.848	369	262	8	3	356	22939	24033	2.46e-23	99.4
SsaU	ZP_09831118.1	JBLWSJ010000003.1	Pantoea graminicola KXB24 T	27.528	356	224	7	3	340	22939	23958	4.84e-29	115
HrcN	ABB77414.1	JBLWSJ010000008.1	Pantoea graminicola KXB24 T	28.947	418	282	7	31	438	222037	220799	1.01e-28	117
PsaN	ZP_09831178.1	JBLWSJ010000008.1	Pantoea graminicola KXB24 T	31.452	248	162	3	138	379	221653	220916	1.43e-29	119
SsaN	ZP_09831125.1	JBLWSJ010000008.1	Pantoea graminicola KXB24 T	30.473	338	217	4	69	392	221902	220901	3.76e-39	148
SsaN	ZP_09831125.1	JBLWSJ010000008.1	Pantoea graminicola KXB24 T	25.214	468	313	12	1	440	224537	223161	4.3e-32	127
HrcN	ABB77414.1	NZ_BCZA01000002.1	Pantoea agglomerans NBRC 102470 T	41.558	462	239	10	6	451	288258	289598	2.77e-86	286
HrcU	ABB77407.1	NZ_BCZA01000002.1	Pantoea agglomerans NBRC 102470 T	29.545	352	217	9	3	339	227342	226335	2.26e-33	129
HrcV	ABB77416.1	NZ_BCZA01000002.1	Pantoea agglomerans NBRC 102470 T	48.355	304	143	4	16	312	226168	225278	3.39e-82	283
PsaN	ZP_09831178.1	NZ_BCZA01000002.1	Pantoea agglomerans NBRC 102470 T	40.047	427	238	5	14	428	288354	289616	1.86e-85	283
PsaU	ZP_09831176.1	NZ_BCZA01000002.1	Pantoea agglomerans NBRC 102470 T	48.221	253	124	2	31	278	226105	225353	5.57e-58	210
PsaU	ZP_09831185.1	NZ_BCZA01000002.1	Pantoea agglomerans NBRC 102470 T	23.467	375	256	9	3	356	227342	226248	3.1e-22	96.3
SsaN	ZP_09831125.1	NZ_BCZA01000002.1	Pantoea agglomerans NBRC 102470 T	45.183	436	220	6	9	429	288291	289586	2.49e-99	323
SsaU	ZP_09831118.1	NZ_BCZA01000002.1	Pantoea agglomerans NBRC 102470 T	26.124	356	229	6	3	340	227342	226323	9.4e-30	118
HrcN	ABB77414.1	NZ_BCZA01000008.1	Pantoea agglomerans NBRC 102470 T	28.708	418	283	7	31	438	27630	28868	2.9e-28	116
PsaN	ZP_09831178.1	NZ_BCZA01000008.1	Pantoea agglomerans NBRC 102470 T	31.452	248	162	3	138	379	28014	28751	1.45e-29	119
SsaN	ZP_09831125.1	NZ_BCZA01000008.1	Pantoea agglomerans NBRC 102470 T	30.473	338	217	4	69	392	27765	28766	4.3e-39	148
SsaN	ZP_09831125.1	NZ_BCZA01000008.1	Pantoea agglomerans NBRC 102470 T	25.214	468	313	12	1	440	25130	26506	3.58e-32	127
HrcN	ABB77414.1	NZ_CP038853.1	Pantoea vagans LMG 24199 T	41.595	464	240	10	4	451	1649463	1648117	1.08e-86	287
HrcN	ABB77414.1	NZ_CP038853.1	Pantoea vagans LMG 24199 T	28.708	418	283	7	31	438	60211	58973	3.54e-28	115
HrcU	ABB77407.1	NZ_CP038853.1	Pantoea vagans LMG 24199 T	30.114	352	215	9	3	339	1711346	1712353	5.02e-34	130
HrcV	ABB77416.1	NZ_CP038853.1	Pantoea vagans LMG 24199 T	48.026	304	144	4	16	312	1712520	1713410	4.69e-82	283
PsaN	ZP_09831178.1	NZ_CP038853.1	Pantoea vagans LMG 24199 T	40.187	428	238	5	14	429	1649361	1648096	1.13e-85	283
PsaN	ZP_09831178.1	NZ_CP038853.1	Pantoea vagans LMG 24199 T	31.452	248	162	3	138	379	59827	59090	1.27e-29	119
PsaU	ZP_09831176.1	NZ_CP038853.1	Pantoea vagans LMG 24199 T	49.012	253	122	2	31	278	1712583	1713335	8.03e-59	213
PsaU	ZP_09831185.1	NZ_CP038853.1	Pantoea vagans LMG 24199 T	23.733	375	255	9	3	356	1711346	1712440	4.48e-23	98.6
SsaN	ZP_09831125.1	NZ_CP038853.1	Pantoea vagans LMG 24199 T	45.642	436	218	6	9	429	1649424	1648129	1.68e-99	323
SsaN	ZP_09831125.1	NZ_CP038853.1	Pantoea vagans LMG 24199 T	30.473	338	217	4	69	392	60076	59075	3.12e-39	148
SsaN	ZP_09831125.1	NZ_CP038853.1	Pantoea vagans LMG 24199 T	25.214	468	313	12	1	440	62711	61335	4.51e-32	127
SsaU	ZP_09831118.1	NZ_CP038853.1	Pantoea vagans LMG 24199 T	25.843	356	230	6	3	340	1711346	1712365	4.52e-29	116
HrcN	ABB77414.1	NZ_CP045720.1	Pantoea eucalypti LMG 24197 T	41.81	464	239	10	4	451	1680081	1678735	2.59e-87	289
HrcN	ABB77414.1	NZ_CP045720.1	Pantoea eucalypti LMG 24197 T	28.708	418	283	7	31	438	57908	56670	3.54e-28	115
HrcU	ABB77407.1	NZ_CP045720.1	Pantoea eucalypti LMG 24197 T	30.114	352	215	9	3	339	1748821	1749828	2.7e-34	131
HrcV	ABB77416.1	NZ_CP045720.1	Pantoea eucalypti LMG 24197 T	47.799	318	152	4	2	312	1749950	1750882	5.55e-83	286
PsaN	ZP_09831178.1	NZ_CP045720.1	Pantoea eucalypti LMG 24197 T	40.281	427	237	5	14	428	1679979	1678717	5.11e-86	284
PsaN	ZP_09831178.1	NZ_CP045720.1	Pantoea eucalypti LMG 24197 T	31.452	248	162	3	138	379	57524	56787	1.27e-29	119
PsaU	ZP_09831176.1	NZ_CP045720.1	Pantoea eucalypti LMG 24197 T	48.221	253	124	2	31	278	1750055	1750807	1.92e-57	209
PsaU	ZP_09831185.1	NZ_CP045720.1	Pantoea eucalypti LMG 24197 T	24	375	254	9	3	356	1748821	1749915	5.87e-24	101
SsaN	ZP_09831125.1	NZ_CP045720.1	Pantoea eucalypti LMG 24197 T	45.413	436	219	6	9	429	1680042	1678747	1.31e-99	324
SsaN	ZP_09831125.1	NZ_CP045720.1	Pantoea eucalypti LMG 24197 T	30.473	338	217	4	69	392	57773	56772	3.13e-39	148
SsaN	ZP_09831125.1	NZ_CP045720.1	Pantoea eucalypti LMG 24197 T	25.214	468	313	12	1	440	60408	59032	4.51e-32	127
SsaU	ZP_09831118.1	NZ_CP045720.1	Pantoea eucalypti LMG 24197 T	26.124	356	229	6	3	340	1748821	1749840	2.37e-30	119
HrcN	ABB77414.1	NZ_CP046558.1	Pantoea stewartii LMG 2715 T	43.537	441	225	9	6	430	3789424	3788126	1.39e-85	284
HrcN	ABB77414.1	NZ_CP046558.1	Pantoea stewartii LMG 2715 T	28.947	418	282	7	31	438	1847648	1846410	1.07e-28	117
HrcU	ABB77407.1	NZ_CP046558.1	Pantoea stewartii LMG 2715 T	28.655	342	233	5	3	339	4489451	4488444	3.78e-31	122
HrcV	ABB77416.1	NZ_CP046558.1	Pantoea stewartii LMG 2715 T	48.684	304	142	4	16	312	4488280	4487390	2.4e-82	284
PsaN	ZP_09831178.1	NZ_CP046558.1	Pantoea stewartii LMG 2715 T	40.187	428	236	6	14	428	3789328	3788066	7.85e-85	281
PsaN	ZP_09831178.1	NZ_CP046558.1	Pantoea stewartii LMG 2715 T	31.452	248	162	3	138	379	1847264	1846527	1.78e-29	119
PsaN	ZP_09831178.1	NZ_CP046558.1	Pantoea stewartii LMG 2715 T	24.422	303	204	5	103	381	1849836	1848931	7.12e-21	93.2
PsaU	ZP_09831176.1	NZ_CP046558.1	Pantoea stewartii LMG 2715 T	47.826	253	125	2	31	278	4488217	4487465	1.08e-56	207
SsaN	ZP_09831125.1	NZ_CP046558.1	Pantoea stewartii LMG 2715 T	49.072	377	183	4	62	429	3789226	3788096	6.11e-95	310
SsaN	ZP_09831125.1	NZ_CP046558.1	Pantoea stewartii LMG 2715 T	31.25	336	217	4	69	392	1847513	1846512	2.31e-40	152
SsaN	ZP_09831125.1	NZ_CP046558.1	Pantoea stewartii LMG 2715 T	25.641	468	311	12	1	440	1850148	1848772	1.36e-32	129
SsaU	ZP_09831118.1	NZ_CP046558.1	Pantoea stewartii LMG 2715 T	25.141	354	241	5	3	343	4489451	4488423	2.01e-27	111
HrcC	AAG01463.1	NZ_CP046561.1	Pantoea stewartii LMG 2715 T	25.977	512	319	8	22	516	18870	20276	1.37e-44	170
HrcN	ABB77414.1	NZ_CP046561.1	Pantoea stewartii LMG 2715 T	45.39	423	217	4	29	449	33997	35229	4.06e-88	291
HrcU	ABB77407.1	NZ_CP046561.1	Pantoea stewartii LMG 2715 T	30.172	348	238	2	1	347	38676	39707	7.66e-46	165
HrcV	ABB77416.1	NZ_CP046561.1	Pantoea stewartii LMG 2715 T	40.374	696	378	12	18	710	31938	33923	7.01e-130	422
PsaC	ACT68025.1	NZ_CP046561.1	Pantoea stewartii LMG 2715 T	27.642	492	283	11	98	573	19023	20327	8.95e-49	181
PsaN	ZP_09831178.1	NZ_CP046561.1	Pantoea stewartii LMG 2715 T	43.062	418	212	5	13	423	34012	35208	1.43e-98	320
PsaU	ZP_09831176.1	NZ_CP046561.1	Pantoea stewartii LMG 2715 T	55.23	239	107	0	31	269	31995	32711	1.46e-57	209
PsaU	ZP_09831176.1	NZ_CP046561.1	Pantoea stewartii LMG 2715 T	32.226	301	196	4	379	678	33000	33881	7.17e-41	159
PsaU	ZP_09831185.1	NZ_CP046561.1	Pantoea stewartii LMG 2715 T	30.321	343	200	9	1	321	38676	39653	3.39e-31	122
SsaC	ZP_09831147.1	NZ_CP046561.1	Pantoea stewartii LMG 2715 T	99.802	505	1	0	1	505	18798	20312	0	976
SsaN	ZP_09831125.1	NZ_CP046561.1	Pantoea stewartii LMG 2715 T	99.773	440	1	0	1	440	33916	35235	0	878
SsaU	ZP_09831118.1	NZ_CP046561.1	Pantoea stewartii LMG 2715 T	100	349	0	0	1	349	38676	39722	0	677
HrcV	ABB77416.1	NZ_JAFBFW010000002.1	Pantoea coffeiphila 1480	50	200	93	2	130	329	563291	563869	1.76e-51	192
PsaU	ZP_09831176.1	NZ_JAFBFW010000002.1	Pantoea coffeiphila 1480	57.692	130	55	0	130	259	563309	563698	1.31e-32	133
HrcN	ABB77414.1	NZ_JAFBFW010000009.1	Pantoea coffeiphila 1480	27.854	438	292	8	11	438	127886	126615	2.32e-27	113
PsaN	ZP_09831178.1	NZ_JAFBFW010000009.1	Pantoea coffeiphila 1480	30.605	281	184	4	138	411	127469	126639	3.24e-29	119
PsaN	ZP_09831178.1	NZ_JAFBFW010000009.1	Pantoea coffeiphila 1480	25.714	315	205	6	103	389	130064	129123	1.52e-21	95.5
SsaN	ZP_09831125.1	NZ_JAFBFW010000009.1	Pantoea coffeiphila 1480	31.532	333	215	5	69	392	127703	126717	1.42e-38	147
SsaN	ZP_09831125.1	NZ_JAFBFW010000009.1	Pantoea coffeiphila 1480	26.667	390	257	7	74	440	130151	129000	1.07e-31	126
HrcU	ABB77407.1	NZ_JALMEU010000001.1	Pantoea leporis R T	29.06	351	220	9	3	339	70350	71357	7.38e-32	124
HrcV	ABB77416.1	NZ_JALMEU010000001.1	Pantoea leporis R T	49.832	297	135	4	23	312	71542	72411	1.25e-82	285
PsaU	ZP_09831176.1	NZ_JALMEU010000001.1	Pantoea leporis R T	49.802	253	120	3	31	278	71584	72336	9.77e-59	213
PsaU	ZP_09831185.1	NZ_JALMEU010000001.1	Pantoea leporis R T	24.185	368	260	8	3	355	70350	71441	1.76e-21	94
SsaU	ZP_09831118.1	NZ_JALMEU010000001.1	Pantoea leporis R T	25.485	361	231	7	3	343	70350	71378	3.49e-25	104
HrcN	ABB77414.1	NZ_JALMEU010000005.1	Pantoea leporis R T	28.469	418	284	7	31	438	277810	276572	5.59e-28	115
PsaN	ZP_09831178.1	NZ_JALMEU010000005.1	Pantoea leporis R T	31.048	248	163	3	138	379	277426	276689	3.1e-29	118
SsaN	ZP_09831125.1	NZ_JALMEU010000005.1	Pantoea leporis R T	30.178	338	218	4	69	392	277675	276674	9.15e-39	147
SsaN	ZP_09831125.1	NZ_JALMEU010000005.1	Pantoea leporis R T	25.427	468	312	12	1	440	280343	278967	3.38e-32	127
HrcV	ABB77416.1	NZ_JALMEU010000006.1	Pantoea leporis R T	53.723	188	82	2	125	312	81546	80998	3.82e-55	203
PsaU	ZP_09831176.1	NZ_JALMEU010000006.1	Pantoea leporis R T	53.957	139	62	1	130	268	81513	81103	1.31e-31	130
HrcN	ABB77414.1	NZ_JALMEU010000012.1	Pantoea leporis R T	42.922	438	230	8	7	430	77811	79106	5.3e-86	285
PsaN	ZP_09831178.1	NZ_JALMEU010000012.1	Pantoea leporis R T	40.281	427	237	6	14	428	77904	79166	4.11e-85	282
SsaN	ZP_09831125.1	NZ_JALMEU010000012.1	Pantoea leporis R T	47.7	413	193	5	29	429	77931	79136	2.46e-99	323
HrcN	ABB77414.1	NZ_JARHUR010000001.1	Pantoea brenneri LMG 5343 T	41.558	462	239	10	6	451	3000907	3002247	4.4e-86	285
HrcN	ABB77414.1	NZ_JARHUR010000001.1	Pantoea brenneri LMG 5343 T	28.708	418	283	7	31	438	552747	553985	3.03e-28	116
HrcU	ABB77407.1	NZ_JARHUR010000001.1	Pantoea brenneri LMG 5343 T	29.545	352	217	9	3	339	2938770	2937763	2.35e-33	129
HrcV	ABB77416.1	NZ_JARHUR010000001.1	Pantoea brenneri LMG 5343 T	48.355	304	143	4	16	312	2937596	2936706	3.53e-82	283
PsaN	ZP_09831178.1	NZ_JARHUR010000001.1	Pantoea brenneri LMG 5343 T	40.047	427	238	5	14	428	3001003	3002265	1.61e-85	283
PsaN	ZP_09831178.1	NZ_JARHUR010000001.1	Pantoea brenneri LMG 5343 T	31.452	248	162	3	138	379	553131	553868	1.51e-29	119
PsaU	ZP_09831176.1	NZ_JARHUR010000001.1	Pantoea brenneri LMG 5343 T	48.221	253	124	2	31	278	2937533	2936781	5.8e-58	210
PsaU	ZP_09831185.1	NZ_JARHUR010000001.1	Pantoea brenneri LMG 5343 T	23.467	375	256	9	3	356	2938770	2937676	3.22e-22	96.3
SsaN	ZP_09831125.1	NZ_JARHUR010000001.1	Pantoea brenneri LMG 5343 T	45.183	436	220	6	9	429	3000940	3002235	4.35e-99	322
SsaN	ZP_09831125.1	NZ_JARHUR010000001.1	Pantoea brenneri LMG 5343 T	30.473	338	217	4	69	392	552882	553883	4.49e-39	148
SsaN	ZP_09831125.1	NZ_JARHUR010000001.1	Pantoea brenneri LMG 5343 T	25.214	468	313	12	1	440	550247	551623	3.74e-32	127
SsaU	ZP_09831118.1	NZ_JARHUR010000001.1	Pantoea brenneri LMG 5343 T	26.124	356	229	6	3	340	2938770	2937751	9.77e-30	118
HrcU	ABB77407.1	NZ_JFZU01000009.1	Pantoea ananatis LMG 2665 T	30.029	343	227	7	3	339	207334	206327	4.63e-33	128
HrcV	ABB77416.1	NZ_JFZU01000009.1	Pantoea ananatis LMG 2665 T	48.684	304	142	4	16	312	206163	205273	3.52e-82	283
PsaU	ZP_09831176.1	NZ_JFZU01000009.1	Pantoea ananatis LMG 2665 T	48.617	253	123	2	31	278	206100	205348	8.94e-58	210
PsaU	ZP_09831185.1	NZ_JFZU01000009.1	Pantoea ananatis LMG 2665 T	23.37	368	265	6	3	356	207334	206240	5.32e-21	92.4
SsaU	ZP_09831118.1	NZ_JFZU01000009.1	Pantoea ananatis LMG 2665 T	26.554	354	236	5	3	343	207334	206306	1.49e-30	120
HrcN	ABB77414.1	NZ_JFZU01000010.1	Pantoea ananatis LMG 2665 T	42.727	440	230	7	6	430	12593	13891	2.21e-84	281
PsaN	ZP_09831178.1	NZ_JFZU01000010.1	Pantoea ananatis LMG 2665 T	40.972	432	227	8	14	428	12689	13951	2.7e-86	285
SsaN	ZP_09831125.1	NZ_JFZU01000010.1	Pantoea ananatis LMG 2665 T	45.564	417	212	4	28	429	12671	13921	1.79e-96	315
HrcN	ABB77414.1	NZ_KK328466.1	Pantoea ananatis LMG 2665 T	28.947	418	282	7	31	438	27766	29004	6.26e-29	118
PsaN	ZP_09831178.1	NZ_KK328466.1	Pantoea ananatis LMG 2665 T	31.452	248	162	3	138	379	28150	28887	1.76e-29	119
PsaN	ZP_09831178.1	NZ_KK328466.1	Pantoea ananatis LMG 2665 T	24.422	303	204	5	103	381	25578	26483	6.17e-21	93.6
SsaN	ZP_09831125.1	NZ_KK328466.1	Pantoea ananatis LMG 2665 T	31.25	336	217	4	69	392	27901	28902	2.3e-40	152
SsaN	ZP_09831125.1	NZ_KK328466.1	Pantoea ananatis LMG 2665 T	25.641	468	311	12	1	440	25266	26642	2.05e-32	128
HrcU	ABB77407.1	NZ_MIPP01000005.1	Pantoea eucrina LMG 5346 T	29.429	350	220	9	3	339	55291	56298	2.32e-33	128
HrcV	ABB77416.1	NZ_MIPP01000005.1	Pantoea eucrina LMG 5346 T	49.495	297	136	4	23	312	56483	57352	1.66e-82	284
PsaU	ZP_09831176.1	NZ_MIPP01000005.1	Pantoea eucrina LMG 5346 T	49.802	253	120	3	31	278	56525	57277	3.95e-59	214
PsaU	ZP_09831185.1	NZ_MIPP01000005.1	Pantoea eucrina LMG 5346 T	23.784	370	261	7	3	356	55291	56385	1.45e-25	105
SsaU	ZP_09831118.1	NZ_MIPP01000005.1	Pantoea eucrina LMG 5346 T	26.039	361	229	6	3	343	55291	56319	1.9e-28	114
HrcN	ABB77414.1	NZ_MIPP01000012.1	Pantoea eucrina LMG 5346 T	43.052	439	228	9	6	430	47959	46667	2.64e-85	283
PsaN	ZP_09831178.1	NZ_MIPP01000012.1	Pantoea eucrina LMG 5346 T	48.355	304	152	3	130	428	47518	46607	3.38e-83	276
SsaN	ZP_09831125.1	NZ_MIPP01000012.1	Pantoea eucrina LMG 5346 T	49.347	383	187	4	62	437	47761	46613	7.23e-100	324
HrcN	ABB77414.1	NZ_MIPP01000022.1	Pantoea eucrina LMG 5346 T	29.781	366	245	5	80	438	27696	28778	8.55e-28	114
PsaN	ZP_09831178.1	NZ_MIPP01000022.1	Pantoea eucrina LMG 5346 T	31.048	248	163	3	138	379	27924	28661	2.74e-29	118
SsaN	ZP_09831125.1	NZ_MIPP01000022.1	Pantoea eucrina LMG 5346 T	30.952	336	218	4	69	392	27675	28676	3.3e-39	148
SsaN	ZP_09831125.1	NZ_MIPP01000022.1	Pantoea eucrina LMG 5346 T	25.214	468	313	12	1	440	25007	26383	1.52e-31	125
HrcU	ABB77407.1	NZ_MLFN01000039.1	Pantoea conspicua LMG 24534 T	30.372	349	218	11	3	339	36909	37916	9.33e-35	132
HrcV	ABB77416.1	NZ_MLFN01000039.1	Pantoea conspicua LMG 24534 T	48.355	304	143	4	16	312	38083	38973	5.48e-82	283
PsaU	ZP_09831176.1	NZ_MLFN01000039.1	Pantoea conspicua LMG 24534 T	48.617	253	123	2	31	278	38146	38898	6.79e-58	210
PsaU	ZP_09831185.1	NZ_MLFN01000039.1	Pantoea conspicua LMG 24534 T	23.2	375	257	9	3	356	36909	38003	4.34e-22	95.5
SsaU	ZP_09831118.1	NZ_MLFN01000039.1	Pantoea conspicua LMG 24534 T	26.197	355	230	6	3	340	36909	37928	4.11e-27	110
HrcN	ABB77414.1	NZ_MLFN01000040.1	Pantoea conspicua LMG 24534 T	28.708	418	283	7	31	438	11613	10375	2.63e-28	116
PsaN	ZP_09831178.1	NZ_MLFN01000040.1	Pantoea conspicua LMG 24534 T	31.452	248	162	3	138	379	11229	10492	1.31e-29	119
SsaN	ZP_09831125.1	NZ_MLFN01000040.1	Pantoea conspicua LMG 24534 T	30.473	338	217	4	69	392	11478	10477	3.9e-39	148
SsaN	ZP_09831125.1	NZ_MLFN01000040.1	Pantoea conspicua LMG 24534 T	25.427	468	312	12	1	440	14112	12736	1.52e-32	128
HrcN	ABB77414.1	NZ_MLFN01000075.1	Pantoea conspicua LMG 24534 T	42.857	441	228	8	6	430	6917	8215	1.27e-85	284
PsaN	ZP_09831178.1	NZ_MLFN01000075.1	Pantoea conspicua LMG 24534 T	41.218	427	233	6	14	428	7013	8275	1.26e-87	289
SsaN	ZP_09831125.1	NZ_MLFN01000075.1	Pantoea conspicua LMG 24534 T	45.413	436	219	5	9	429	6950	8245	9.54e-98	318
HrcN	ABB77414.1	NZ_MLFR01000003.1	Pantoea rwandensis LMG 26275 T	28.469	418	284	7	31	438	24953	26191	1.2e-27	114
PsaN	ZP_09831178.1	NZ_MLFR01000003.1	Pantoea rwandensis LMG 26275 T	31.048	248	163	3	138	379	25337	26074	3.1e-29	119
SsaN	ZP_09831125.1	NZ_MLFR01000003.1	Pantoea rwandensis LMG 26275 T	30.473	338	217	4	69	392	25088	26089	3.48e-39	148
SsaN	ZP_09831125.1	NZ_MLFR01000003.1	Pantoea rwandensis LMG 26275 T	25.214	468	313	12	1	440	22420	23796	1.75e-31	125
HrcN	ABB77414.1	NZ_MLFR01000004.1	Pantoea rwandensis LMG 26275 T	46.715	274	144	1	177	448	33220	34041	8.89e-52	186
HrcV	ABB77416.1	NZ_MLFR01000004.1	Pantoea rwandensis LMG 26275 T	34.031	717	365	16	23	688	24717	22738	5.69e-89	303
PsaN	ZP_09831178.1	NZ_MLFR01000004.1	Pantoea rwandensis LMG 26275 T	45.283	265	137	3	158	417	33220	34005	4.02e-59	207
PsaU	ZP_09831176.1	NZ_MLFR01000004.1	Pantoea rwandensis LMG 26275 T	46.85	254	128	3	31	279	24675	23920	1.04e-54	201
PsaU	ZP_09831185.1	NZ_MLFR01000004.1	Pantoea rwandensis LMG 26275 T	26.087	322	213	4	3	308	25905	24967	1.33e-27	112
SsaN	ZP_09831125.1	NZ_MLFR01000004.1	Pantoea rwandensis LMG 26275 T	50	274	135	1	166	437	33220	34041	3.52e-68	233
SsaU	ZP_09831118.1	NZ_MLFR01000004.1	Pantoea rwandensis LMG 26275 T	29.118	340	225	6	2	332	25908	24910	6.23e-32	124
HrcU	ABB77407.1	NZ_MLFR01000008.1	Pantoea rwandensis LMG 26275 T	30.347	346	222	7	3	339	54191	55198	6.23e-33	128
HrcV	ABB77416.1	NZ_MLFR01000008.1	Pantoea rwandensis LMG 26275 T	54.717	212	87	3	103	312	55637	56251	1.12e-72	221
HrcV	ABB77416.1	NZ_MLFR01000008.1	Pantoea rwandensis LMG 26275 T	38.372	86	53	0	17	102	55365	55622	1.12e-72	70.5
PsaU	ZP_09831176.1	NZ_MLFR01000008.1	Pantoea rwandensis LMG 26275 T	56.906	181	76	1	98	278	55640	56176	1.87e-52	162
PsaU	ZP_09831176.1	NZ_MLFR01000008.1	Pantoea rwandensis LMG 26275 T	34.328	67	44	0	31	97	55425	55625	1.87e-52	61.2
SsaU	ZP_09831118.1	NZ_MLFR01000008.1	Pantoea rwandensis LMG 26275 T	25.978	358	227	6	3	340	54191	55210	3.09e-23	99
HrcN	ABB77414.1	NZ_MLFR01000016.1	Pantoea rwandensis LMG 26275 T	42.5	440	229	8	7	430	49046	50341	4.91e-85	283
PsaN	ZP_09831178.1	NZ_MLFR01000016.1	Pantoea rwandensis LMG 26275 T	40.281	427	237	6	14	428	49139	50401	2.19e-85	283
SsaN	ZP_09831125.1	NZ_MLFR01000016.1	Pantoea rwandensis LMG 26275 T	47.7	413	193	5	29	429	49166	50371	2.84e-99	323
HrcU	ABB77407.1	NZ_MLFS01000002.1	Pantoea wallisii LMG 26277 T	30.769	351	214	10	3	339	43253	44260	1.49e-32	126
HrcV	ABB77416.1	NZ_MLFS01000002.1	Pantoea wallisii LMG 26277 T	34.653	707	392	16	23	697	44445	46451	2.12e-97	328
PsaU	ZP_09831176.1	NZ_MLFS01000002.1	Pantoea wallisii LMG 26277 T	50.988	253	117	3	31	278	44487	45239	6.21e-60	216
PsaU	ZP_09831185.1	NZ_MLFS01000002.1	Pantoea wallisii LMG 26277 T	22.703	370	265	9	3	356	43253	44347	1.66e-23	100
SsaU	ZP_09831118.1	NZ_MLFS01000002.1	Pantoea wallisii LMG 26277 T	25.208	361	232	6	3	343	43253	44281	4.38e-27	110
HrcN	ABB77414.1	NZ_MLFS01000004.1	Pantoea wallisii LMG 26277 T	28.23	418	285	7	31	438	109914	108676	1.37e-27	114
PsaN	ZP_09831178.1	NZ_MLFS01000004.1	Pantoea wallisii LMG 26277 T	31.048	248	163	3	138	379	109530	108793	2.91e-29	118
SsaN	ZP_09831125.1	NZ_MLFS01000004.1	Pantoea wallisii LMG 26277 T	30.178	338	218	4	69	392	109779	108778	1.33e-38	146
SsaN	ZP_09831125.1	NZ_MLFS01000004.1	Pantoea wallisii LMG 26277 T	25.214	468	313	12	1	440	112447	111071	7.64e-32	126
HrcV	ABB77416.1	NZ_MLFS01000007.1	Pantoea wallisii LMG 26277 T	50.926	216	95	4	129	344	84215	83601	5.01e-57	208
PsaU	ZP_09831176.1	NZ_MLFS01000007.1	Pantoea wallisii LMG 26277 T	55.556	135	60	0	130	264	84194	83790	1.66e-32	132
HrcN	ABB77414.1	NZ_MLFS01000017.1	Pantoea wallisii LMG 26277 T	42.825	439	229	9	6	430	24855	23563	1.42e-84	281
PsaN	ZP_09831178.1	NZ_MLFS01000017.1	Pantoea wallisii LMG 26277 T	41.163	430	215	9	14	423	24759	23524	5.75e-85	281
SsaN	ZP_09831125.1	NZ_MLFS01000017.1	Pantoea wallisii LMG 26277 T	50	378	176	5	62	429	24657	23533	3.79e-99	323
HrcN	ABB77414.1	NZ_MLFS01000047.1	Pantoea wallisii LMG 26277 T	73.224	366	98	0	1	366	40941	42038	1.21e-147	463
HrcV	ABB77416.1	NZ_MLFS01000047.1	Pantoea wallisii LMG 26277 T	65.229	719	240	3	1	717	37916	40048	0	905
PsaN	ZP_09831178.1	NZ_MLFS01000047.1	Pantoea wallisii LMG 26277 T	45.455	341	166	6	15	346	41046	42035	2.19e-81	271
PsaU	ZP_09831176.1	NZ_MLFS01000047.1	Pantoea wallisii LMG 26277 T	56.175	251	107	1	31	278	38024	38776	2.74e-66	235
PsaU	ZP_09831176.1	NZ_MLFS01000047.1	Pantoea wallisii LMG 26277 T	28.042	189	132	2	492	679	39419	39976	2.12e-21	97.4
SsaN	ZP_09831125.1	NZ_MLFS01000047.1	Pantoea wallisii LMG 26277 T	50.742	337	156	3	29	355	41028	42038	6.42e-90	296
HrcC	AAG01463.1	NZ_MLFS01000067.1	Pantoea wallisii LMG 26277 T	54.268	656	289	5	12	662	8740	6791	0	717
HrcN	ABB77414.1	NZ_MLFS01000067.1	Pantoea wallisii LMG 26277 T	51.546	97	46	1	358	453	3	293	5.48e-23	100
HrcU	ABB77407.1	NZ_MLFS01000067.1	Pantoea wallisii LMG 26277 T	53.76	359	165	1	1	358	4172	5248	3.24e-126	397
PsaC	ACT68025.1	NZ_MLFS01000067.1	Pantoea wallisii LMG 26277 T	26.703	558	361	17	16	561	8773	7208	1.42e-36	144
PsaU	ZP_09831185.1	NZ_MLFS01000067.1	Pantoea wallisii LMG 26277 T	29.178	353	233	5	1	341	4172	5215	1.04e-33	130
SsaC	ZP_09831147.1	NZ_MLFS01000067.1	Pantoea wallisii LMG 26277 T	25.763	524	334	9	17	499	8734	7205	3.92e-39	150
SsaU	ZP_09831118.1	NZ_MLFS01000067.1	Pantoea wallisii LMG 26277 T	28.08	349	247	1	1	345	4172	5218	1.06e-42	155
HrcN	ABB77414.1	NZ_MLJI01000001.1	Pantoea cypripedii LMG 2657 T	42.404	441	230	9	6	430	2544833	2546131	1.74e-80	270
HrcN	ABB77414.1	NZ_MLJI01000001.1	Pantoea cypripedii LMG 2657 T	29.474	380	260	5	31	403	4423720	4424856	4.48e-29	119
HrcU	ABB77407.1	NZ_MLJI01000001.1	Pantoea cypripedii LMG 2657 T	30.836	347	219	9	3	339	2459474	2458467	1.08e-33	130
HrcV	ABB77416.1	NZ_MLJI01000001.1	Pantoea cypripedii LMG 2657 T	49.495	297	136	4	23	312	2458282	2457413	7.88e-82	283
PsaN	ZP_09831178.1	NZ_MLJI01000001.1	Pantoea cypripedii LMG 2657 T	40.654	428	236	6	13	428	2544926	2546191	6.72e-85	281
PsaN	ZP_09831178.1	NZ_MLJI01000001.1	Pantoea cypripedii LMG 2657 T	31.452	248	162	3	138	379	4424104	4424841	2.48e-29	119
PsaU	ZP_09831176.1	NZ_MLJI01000001.1	Pantoea cypripedii LMG 2657 T	49.802	253	120	2	31	278	2458240	2457488	1.53e-59	216
PsaU	ZP_09831185.1	NZ_MLJI01000001.1	Pantoea cypripedii LMG 2657 T	23.121	346	255	4	3	340	2459474	2458446	1.47e-21	94.4
SsaN	ZP_09831125.1	NZ_MLJI01000001.1	Pantoea cypripedii LMG 2657 T	46.667	420	203	6	28	429	2544911	2546161	1.54e-96	315
SsaN	ZP_09831125.1	NZ_MLJI01000001.1	Pantoea cypripedii LMG 2657 T	30.952	336	218	4	69	392	4423855	4424856	3.74e-39	149
SsaN	ZP_09831125.1	NZ_MLJI01000001.1	Pantoea cypripedii LMG 2657 T	25.427	468	312	12	1	440	4421220	4422596	5.42e-32	127
SsaU	ZP_09831118.1	NZ_MLJI01000001.1	Pantoea cypripedii LMG 2657 T	26.629	353	237	6	3	343	2459474	2458446	2.23e-26	108
HrcN	ABB77414.1	NZ_MLJJ01000004.1	Pantoea septica LMG 5345 T	43.115	443	233	5	18	448	136381	137688	1.88e-86	286
HrcU	ABB77407.1	NZ_MLJJ01000004.1	Pantoea septica LMG 5345 T	27.011	348	233	6	2	339	129141	128131	1.81e-23	99.8
HrcV	ABB77416.1	NZ_MLJJ01000004.1	Pantoea septica LMG 5345 T	49.495	297	136	4	23	312	127949	127080	3.03e-87	298
PsaN	ZP_09831178.1	NZ_MLJJ01000004.1	Pantoea septica LMG 5345 T	38.532	436	237	5	8	426	136414	137679	1.12e-81	271
PsaU	ZP_09831176.1	NZ_MLJJ01000004.1	Pantoea septica LMG 5345 T	49.012	253	122	2	31	278	127907	127155	6.34e-58	210
PsaU	ZP_09831185.1	NZ_MLJJ01000004.1	Pantoea septica LMG 5345 T	27.596	366	237	9	2	349	129141	128074	9.64e-26	106
SsaN	ZP_09831125.1	NZ_MLJJ01000004.1	Pantoea septica LMG 5345 T	44.218	441	225	7	13	437	136381	137688	9.25e-99	321
SsaU	ZP_09831118.1	NZ_MLJJ01000004.1	Pantoea septica LMG 5345 T	28.011	357	229	6	2	343	129141	128110	8.34e-27	109
HrcN	ABB77414.1	NZ_MLJJ01000006.1	Pantoea septica LMG 5345 T	43.151	438	228	8	6	430	129847	131136	1.28e-86	287
HrcU	ABB77407.1	NZ_MLJJ01000006.1	Pantoea septica LMG 5345 T	30.372	349	218	8	3	339	64863	63856	1.51e-33	129
HrcV	ABB77416.1	NZ_MLJJ01000006.1	Pantoea septica LMG 5345 T	49.662	296	137	4	23	312	63671	62802	2.3e-82	284
PsaN	ZP_09831178.1	NZ_MLJJ01000006.1	Pantoea septica LMG 5345 T	41.299	431	224	9	14	428	129943	131196	4.1e-86	285
PsaU	ZP_09831176.1	NZ_MLJJ01000006.1	Pantoea septica LMG 5345 T	48.221	253	124	2	31	278	63629	62877	2.81e-58	211
PsaU	ZP_09831185.1	NZ_MLJJ01000006.1	Pantoea septica LMG 5345 T	22.911	371	263	6	3	356	64863	63769	1.11e-21	94.4
SsaN	ZP_09831125.1	NZ_MLJJ01000006.1	Pantoea septica LMG 5345 T	47.666	407	199	4	29	429	129970	131166	1.87e-99	323
SsaU	ZP_09831118.1	NZ_MLJJ01000006.1	Pantoea septica LMG 5345 T	26	350	243	5	3	343	64863	63835	1.97e-26	108
PsaN	ZP_09831178.1	NZ_MLJJ01000017.1	Pantoea septica LMG 5345 T	30.732	205	139	2	176	379	98662	98054	1.08e-21	95.5
SsaN	ZP_09831125.1	NZ_MLJJ01000017.1	Pantoea septica LMG 5345 T	32.039	206	139	1	188	392	98656	98039	1.77e-25	107
SsaN	ZP_09831125.1	NZ_MLJJ01000043.1	Pantoea septica LMG 5345 T	25.855	468	310	12	1	440	3000	1624	6.36e-33	129
HrcN	ABB77414.1	NZ_NTMH01000001.1	Pantoea allii LMG 24248 T	43.182	440	228	8	6	430	63093	61795	1.56e-83	278
PsaN	ZP_09831178.1	NZ_NTMH01000001.1	Pantoea allii LMG 24248 T	40.749	427	235	6	14	428	62997	61735	5.15e-84	279
SsaN	ZP_09831125.1	NZ_NTMH01000001.1	Pantoea allii LMG 24248 T	48.276	377	186	3	62	429	62895	61765	3.85e-95	311
HrcN	ABB77414.1	NZ_NTMH01000003.1	Pantoea allii LMG 24248 T	41.568	421	237	3	28	446	318209	316968	4.19e-82	274
HrcU	ABB77407.1	NZ_NTMH01000003.1	Pantoea allii LMG 24248 T	29.096	354	230	5	2	346	326697	327722	5.38e-38	142
HrcV	ABB77416.1	NZ_NTMH01000003.1	Pantoea allii LMG 24248 T	43.976	332	171	5	13	338	327832	328800	1.8e-82	284
PsaN	ZP_09831178.1	NZ_NTMH01000003.1	Pantoea allii LMG 24248 T	36.574	432	247	8	7	426	318221	316971	5.44e-78	261
PsaU	ZP_09831176.1	NZ_NTMH01000003.1	Pantoea allii LMG 24248 T	45.607	239	125	1	31	264	327904	328620	4.59e-48	181
PsaU	ZP_09831185.1	NZ_NTMH01000003.1	Pantoea allii LMG 24248 T	28.746	327	208	5	2	313	326697	327647	9.19e-33	127
SsaN	ZP_09831125.1	NZ_NTMH01000003.1	Pantoea allii LMG 24248 T	44.78	431	221	6	19	437	318239	316962	4.22e-100	325
SsaU	ZP_09831118.1	NZ_NTMH01000003.1	Pantoea allii LMG 24248 T	29.513	349	232	5	2	343	326697	327722	7.68e-34	130
HrcU	ABB77407.1	NZ_NTMH01000020.1	Pantoea allii LMG 24248 T	29.446	343	229	7	3	339	19829	20836	4.75e-33	128
HrcV	ABB77416.1	NZ_NTMH01000020.1	Pantoea allii LMG 24248 T	48.684	304	142	4	16	312	21000	21890	2.32e-82	284
PsaU	ZP_09831176.1	NZ_NTMH01000020.1	Pantoea allii LMG 24248 T	48.221	253	124	2	31	278	21063	21815	3.51e-57	208
SsaU	ZP_09831118.1	NZ_NTMH01000020.1	Pantoea allii LMG 24248 T	25.424	354	240	5	3	343	19829	20857	7.84e-29	115
HrcN	ABB77414.1	NZ_NTMH01000041.1	Pantoea allii LMG 24248 T	28.947	418	282	7	31	438	29226	30464	2.04e-28	116
PsaN	ZP_09831178.1	NZ_NTMH01000041.1	Pantoea allii LMG 24248 T	31.452	248	162	3	138	379	29610	30347	1.68e-29	119
PsaN	ZP_09831178.1	NZ_NTMH01000041.1	Pantoea allii LMG 24248 T	24.422	303	204	5	103	381	27038	27943	6.46e-21	93.6
SsaN	ZP_09831125.1	NZ_NTMH01000041.1	Pantoea allii LMG 24248 T	30.769	338	216	4	69	392	29361	30362	4.6e-40	151
SsaN	ZP_09831125.1	NZ_NTMH01000041.1	Pantoea allii LMG 24248 T	25.641	468	311	12	1	440	26726	28102	2.14e-32	128
HrcN	ABB77414.1	NZ_PIQI01000011.1	Pantoea rodasii DSM 26611 T	42.664	443	224	9	7	430	482675	483970	5.51e-84	280
HrcU	ABB77407.1	NZ_PIQI01000011.1	Pantoea rodasii DSM 26611 T	29.395	347	224	9	3	339	396640	395633	8.25e-33	127
HrcV	ABB77416.1	NZ_PIQI01000011.1	Pantoea rodasii DSM 26611 T	49.505	303	139	4	17	312	395466	394579	2e-82	284
PsaN	ZP_09831178.1	NZ_PIQI01000011.1	Pantoea rodasii DSM 26611 T	40.047	427	238	6	14	428	482768	484030	6.6e-84	278
PsaU	ZP_09831176.1	NZ_PIQI01000011.1	Pantoea rodasii DSM 26611 T	50.593	253	118	2	31	278	395406	394654	1.86e-60	218
PsaU	ZP_09831185.1	NZ_PIQI01000011.1	Pantoea rodasii DSM 26611 T	24.39	369	258	8	3	355	396640	395549	2.51e-24	102
SsaN	ZP_09831125.1	NZ_PIQI01000011.1	Pantoea rodasii DSM 26611 T	47.7	413	193	6	29	429	482795	484000	1.01e-98	322
SsaU	ZP_09831118.1	NZ_PIQI01000011.1	Pantoea rodasii DSM 26611 T	25.138	362	231	7	3	343	396640	395612	1.06e-27	112
HrcN	ABB77414.1	NZ_PIQI01000014.1	Pantoea rodasii DSM 26611 T	28.469	418	284	7	31	438	253416	252178	1.23e-27	114
PsaN	ZP_09831178.1	NZ_PIQI01000014.1	Pantoea rodasii DSM 26611 T	31.048	248	163	3	138	379	253032	252295	3.17e-29	119
SsaN	ZP_09831125.1	NZ_PIQI01000014.1	Pantoea rodasii DSM 26611 T	30.178	338	218	4	69	392	253281	252280	5.96e-39	148
SsaN	ZP_09831125.1	NZ_PIQI01000014.1	Pantoea rodasii DSM 26611 T	25.214	468	313	12	1	440	255949	254573	2.37e-31	125
HrcV	ABB77416.1	NZ_PIQI01000031.1	Pantoea rodasii DSM 26611 T	52.459	183	78	3	131	311	343799	343272	1.11e-45	174
PsaU	ZP_09831176.1	NZ_PIQI01000031.1	Pantoea rodasii DSM 26611 T	55.034	149	65	1	130	278	343784	343344	5.39e-34	137
HrcN	ABB77414.1	NZ_RARB01000002.1	Pantoea piersonii IIIF1SW-P2 T	43.151	438	228	8	6	430	421670	420381	1.03e-83	278
HrcU	ABB77407.1	NZ_RARB01000002.1	Pantoea piersonii IIIF1SW-P2 T	30.172	348	220	9	3	339	521590	522597	1.31e-31	124
HrcV	ABB77416.1	NZ_RARB01000002.1	Pantoea piersonii IIIF1SW-P2 T	50	296	136	4	23	312	522782	523651	6.33e-83	286
PsaN	ZP_09831178.1	NZ_RARB01000002.1	Pantoea piersonii IIIF1SW-P2 T	41.067	431	225	9	14	428	421574	420321	2.22e-85	283
PsaU	ZP_09831176.1	NZ_RARB01000002.1	Pantoea piersonii IIIF1SW-P2 T	47.826	253	125	2	31	278	522824	523576	4.02e-58	211
SsaN	ZP_09831125.1	NZ_RARB01000002.1	Pantoea piersonii IIIF1SW-P2 T	47.666	407	199	4	29	429	421547	420351	1.29e-95	312
SsaU	ZP_09831118.1	NZ_RARB01000002.1	Pantoea piersonii IIIF1SW-P2 T	26.149	348	245	4	3	343	521590	522618	5.9e-24	100
HrcN	ABB77414.1	NZ_RARB01000009.1	Pantoea piersonii IIIF1SW-P2 T	28.947	380	262	5	31	403	27779	28915	3.76e-28	115
PsaN	ZP_09831178.1	NZ_RARB01000009.1	Pantoea piersonii IIIF1SW-P2 T	31.452	248	162	3	138	379	28163	28900	2e-29	119
PsaN	ZP_09831178.1	NZ_RARB01000009.1	Pantoea piersonii IIIF1SW-P2 T	24.752	303	203	5	103	381	25592	26497	6.44e-21	93.6
SsaN	ZP_09831125.1	NZ_RARB01000009.1	Pantoea piersonii IIIF1SW-P2 T	31.25	336	217	4	69	392	27914	28915	1.74e-39	149
SsaN	ZP_09831125.1	NZ_RARB01000009.1	Pantoea piersonii IIIF1SW-P2 T	25.855	468	310	12	1	440	25280	26656	9.38e-33	129
HrcN	ABB77414.1	NZ_SCKT01000003.1	Pantoea dispersa DSM 30073 T	42.792	437	232	9	6	430	672041	670749	2.01e-84	281
PsaN	ZP_09831178.1	NZ_SCKT01000003.1	Pantoea dispersa DSM 30073 T	40.961	437	218	10	14	428	671945	670689	1.12e-86	286
SsaN	ZP_09831125.1	NZ_SCKT01000003.1	Pantoea dispersa DSM 30073 T	50.263	380	172	5	62	429	671843	670719	2.1e-100	326
HrcV	ABB77416.1	NZ_SCKT01000004.1	Pantoea dispersa DSM 30073 T	50	216	97	4	129	344	117323	116709	4.76e-57	209
PsaU	ZP_09831176.1	NZ_SCKT01000004.1	Pantoea dispersa DSM 30073 T	54.676	139	61	1	130	268	117302	116892	1.15e-32	133
HrcN	ABB77414.1	NZ_SCKT01000010.1	Pantoea dispersa DSM 30073 T	28.708	418	283	7	31	438	139273	138035	9.33e-29	117
PsaN	ZP_09831178.1	NZ_SCKT01000010.1	Pantoea dispersa DSM 30073 T	31.048	248	163	3	138	379	138889	138152	3.05e-29	118
PsaN	ZP_09831178.1	NZ_SCKT01000010.1	Pantoea dispersa DSM 30073 T	24.422	303	204	5	103	381	141494	140589	8.57e-21	93.2
SsaN	ZP_09831125.1	NZ_SCKT01000010.1	Pantoea dispersa DSM 30073 T	30.952	336	218	4	69	392	139138	138137	2.52e-39	149
SsaN	ZP_09831125.1	NZ_SCKT01000010.1	Pantoea dispersa DSM 30073 T	25.427	468	312	12	1	440	141806	140430	3.79e-32	127
HrcU	ABB77407.1	NZ_SCKT01000012.1	Pantoea dispersa DSM 30073 T	29.513	349	221	11	3	339	31658	30651	7.57e-33	127
HrcV	ABB77416.1	NZ_SCKT01000012.1	Pantoea dispersa DSM 30073 T	35.193	699	399	18	23	697	30466	28460	6.2e-98	330
PsaU	ZP_09831176.1	NZ_SCKT01000012.1	Pantoea dispersa DSM 30073 T	50.593	253	118	3	31	278	30424	29672	1.86e-59	215
PsaU	ZP_09831185.1	NZ_SCKT01000012.1	Pantoea dispersa DSM 30073 T	23.387	372	260	10	3	356	31658	30564	1.4e-24	103
SsaU	ZP_09831118.1	NZ_SCKT01000012.1	Pantoea dispersa DSM 30073 T	25.762	361	230	6	3	343	31658	30630	2.69e-27	110
HrcN	ABB77414.1	NZ_VHIZ01000016.1	Pantoea anthophila LMG 2558 T	41.756	467	235	11	4	451	8055	6709	5.61e-87	288
PsaN	ZP_09831178.1	NZ_VHIZ01000016.1	Pantoea anthophila LMG 2558 T	39.953	428	239	5	14	429	7953	6688	2.46e-85	282
SsaN	ZP_09831125.1	NZ_VHIZ01000016.1	Pantoea anthophila LMG 2558 T	45.413	436	219	6	9	429	8016	6721	5.23e-99	322
HrcU	ABB77407.1	NZ_VHIZ01000026.1	Pantoea anthophila LMG 2558 T	30.659	349	217	8	3	339	45280	44273	2.01e-35	135
HrcV	ABB77416.1	NZ_VHIZ01000026.1	Pantoea anthophila LMG 2558 T	48.355	304	143	4	16	312	44106	43216	2.48e-82	284
PsaU	ZP_09831176.1	NZ_VHIZ01000026.1	Pantoea anthophila LMG 2558 T	49.407	253	121	2	31	278	44043	43291	8.61e-59	213
PsaU	ZP_09831185.1	NZ_VHIZ01000026.1	Pantoea anthophila LMG 2558 T	23.733	375	255	9	3	356	45280	44186	1.06e-22	97.4
SsaU	ZP_09831118.1	NZ_VHIZ01000026.1	Pantoea anthophila LMG 2558 T	25.562	356	231	6	3	340	45280	44261	6.17e-28	112
HrcN	ABB77414.1	NZ_VHIZ01000041.1	Pantoea anthophila LMG 2558 T	28.708	418	283	7	31	438	210450	209212	2.51e-28	116
PsaN	ZP_09831178.1	NZ_VHIZ01000041.1	Pantoea anthophila LMG 2558 T	31.452	248	162	3	138	379	210066	209329	1.49e-29	119
SsaN	ZP_09831125.1	NZ_VHIZ01000041.1	Pantoea anthophila LMG 2558 T	30.473	338	217	4	69	392	210315	209314	5.1e-39	148
SsaN	ZP_09831125.1	NZ_VHIZ01000041.1	Pantoea anthophila LMG 2558 T	25.214	468	313	12	1	440	212950	211574	4.53e-32	127
HrcU	ABB77407.1	NZ_VHJA01000020.1	Pantoea deleyi LMG 24200 T	30.398	352	214	9	3	339	45080	44073	4.66e-34	130
HrcV	ABB77416.1	NZ_VHJA01000020.1	Pantoea deleyi LMG 24200 T	49.342	304	140	4	16	312	43906	43016	1.4e-83	287
PsaU	ZP_09831176.1	NZ_VHJA01000020.1	Pantoea deleyi LMG 24200 T	48.617	253	123	2	31	278	43843	43091	5.8e-58	210
PsaU	ZP_09831185.1	NZ_VHJA01000020.1	Pantoea deleyi LMG 24200 T	23.733	375	255	9	3	356	45080	43986	8.46e-23	97.8
SsaU	ZP_09831118.1	NZ_VHJA01000020.1	Pantoea deleyi LMG 24200 T	27.247	356	225	7	3	340	45080	44061	7.43e-29	115
HrcN	ABB77414.1	NZ_VHJA01000043.1	Pantoea deleyi LMG 24200 T	42.889	443	229	8	4	430	22721	21417	5.73e-88	291
PsaN	ZP_09831178.1	NZ_VHJA01000043.1	Pantoea deleyi LMG 24200 T	40.047	427	238	5	14	428	22619	21357	1.51e-85	283
SsaN	ZP_09831125.1	NZ_VHJA01000043.1	Pantoea deleyi LMG 24200 T	45.045	444	225	6	9	437	22682	21363	1.84e-99	323
HrcC	AAG01463.1	NZ_VHJA01000054.1	Pantoea deleyi LMG 24200 T	53.74	655	290	5	26	676	220550	218613	0	699
HrcC	AAG01463.1	NZ_VHJA01000054.1	Pantoea deleyi LMG 24200 T	27.234	470	317	7	71	521	188720	187329	1.36e-43	167
HrcN	ABB77414.1	NZ_VHJA01000054.1	Pantoea deleyi LMG 24200 T	71.493	442	126	0	10	451	206260	207585	0	561
HrcN	ABB77414.1	NZ_VHJA01000054.1	Pantoea deleyi LMG 24200 T	42.308	416	230	5	36	445	183482	182247	5.6e-82	273
HrcU	ABB77407.1	NZ_VHJA01000054.1	Pantoea deleyi LMG 24200 T	54.294	361	164	1	1	360	211363	212445	3.98e-128	402
HrcU	ABB77407.1	NZ_VHJA01000054.1	Pantoea deleyi LMG 24200 T	27.66	329	215	7	1	322	178127	177189	1.97e-32	126
HrcV	ABB77416.1	NZ_VHJA01000054.1	Pantoea deleyi LMG 24200 T	67	700	225	4	1	699	203256	205340	0	880
HrcV	ABB77416.1	NZ_VHJA01000054.1	Pantoea deleyi LMG 24200 T	34.814	698	431	9	8	698	186010	183968	2.26e-115	380
PsaC	ACT68025.1	NZ_VHJA01000054.1	Pantoea deleyi LMG 24200 T	79.636	604	115	4	6	602	189008	187200	0	982
PsaC	ACT68025.1	NZ_VHJA01000054.1	Pantoea deleyi LMG 24200 T	26.539	471	317	8	97	561	220415	219072	5.62e-41	157
PsaN	ZP_09831178.1	NZ_VHJA01000054.1	Pantoea deleyi LMG 24200 T	88.399	431	50	0	1	431	183524	182232	0	758
PsaN	ZP_09831178.1	NZ_VHJA01000054.1	Pantoea deleyi LMG 24200 T	43.645	417	223	4	15	426	206338	207567	5.4e-92	301
PsaU	ZP_09831176.1	NZ_VHJA01000054.1	Pantoea deleyi LMG 24200 T	89.134	681	74	0	1	681	186013	183971	0	1031
PsaU	ZP_09831176.1	NZ_VHJA01000054.1	Pantoea deleyi LMG 24200 T	55.918	245	104	1	38	278	203385	204119	8.76e-63	225
PsaU	ZP_09831185.1	NZ_VHJA01000054.1	Pantoea deleyi LMG 24200 T	76.503	366	83	1	1	363	178127	177030	1.61e-176	541
PsaU	ZP_09831185.1	NZ_VHJA01000054.1	Pantoea deleyi LMG 24200 T	28.453	362	224	9	1	341	211363	212406	7.4e-31	121
SsaC	ZP_09831147.1	NZ_VHJA01000054.1	Pantoea deleyi LMG 24200 T	26.157	497	313	8	36	493	220532	219087	9.67e-47	172
SsaC	ZP_09831147.1	NZ_VHJA01000054.1	Pantoea deleyi LMG 24200 T	25.852	499	294	9	65	505	188750	187308	1.17e-41	157
SsaN	ZP_09831125.1	NZ_VHJA01000054.1	Pantoea deleyi LMG 24200 T	47.47	415	208	2	30	434	206323	207567	1.1e-99	324
SsaN	ZP_09831125.1	NZ_VHJA01000054.1	Pantoea deleyi LMG 24200 T	42.995	414	224	4	33	434	183488	182247	5.68e-99	322
SsaU	ZP_09831118.1	NZ_VHJA01000054.1	Pantoea deleyi LMG 24200 T	26.741	359	237	4	1	344	211363	212406	5.4e-38	142
SsaU	ZP_09831118.1	NZ_VHJA01000054.1	Pantoea deleyi LMG 24200 T	31.193	327	198	7	1	316	178127	177195	1.77e-37	140
HrcN	ABB77414.1	NZ_VHJA01000081.1	Pantoea deleyi LMG 24200 T	28.947	418	282	7	31	438	27809	29047	1.02e-28	117
PsaN	ZP_09831178.1	NZ_VHJA01000081.1	Pantoea deleyi LMG 24200 T	31.452	248	162	3	138	379	28193	28930	1.45e-29	119
SsaN	ZP_09831125.1	NZ_VHJA01000081.1	Pantoea deleyi LMG 24200 T	30.473	338	217	4	69	392	27944	28945	3.82e-39	148
SsaN	ZP_09831125.1	NZ_VHJA01000081.1	Pantoea deleyi LMG 24200 T	25.214	468	313	12	1	440	25309	26685	4.36e-32	127

## Sheet: Table S2
Test	KXB24T	KXB25	KXB45	P. agglomerans CGMCC1.843T	P. vagans DSM 23078T	P. allii DSM 25133T	P. ananatis ATCC 19321T	P. deleyi LMG 24200T
Sugars
d-maltose	w	w	w	+	−	−	−	+
d-trehalose	+	+	w	+	+	+	+	+
d-cellobiose	+	+	+	−	−	+	+	w
d-turanose	−	−	w	−	−	−	−	−
d-raffinose	−	−	−	−	−	+	+	−
d-melibiose	−	−	−	−	−	+	+	−
d-mannose	w	w	+	+	+	+	+	+
d-fructose	+	+	+	−	+	+	+	+
d-galactose	+	+	+	−	+	+	+	ND
α-d-lactose	−	−	−	−	−	w	+	−
α-d-glucose	+	+	+	+	+	+	+	+
β-methyl-d-glucoside	w	w	w	+	ND	ND	ND	+
Gentiobiose	w	w	w	−	−	+	−	+
Stachyose	−	−	−	+	−	−	−	ND
Sucrose	+	+	+	+	−	w	+	+
N-acetyl-d-glucosamine	+	+	w	+	−	+	+	+
N-acetyl-β-d-mannosamine	w	w	w	+	ND	ND	ND	ND
N-acetyl-d-galactosamine	−	−	−	+	−	−	−	−
3-methyl glucose	w	w	+	+	ND	ND	ND	ND
l-fucose	−	−	w	−	−	w	−	−
l-rhamnose	w	w	+	+	+	+	+	+
Polymers
Dextrin	w	−	w	/	−	+	+	+
Tween 40	−	−	+	−	−	−	−	+
Hexose-PO4
d-glucose-6-PO4	+	+	+	+	+	+	+	ND
d-fructose-6-PO4	+	+	+	+	+	+	+	ND
Amino acids
d-aspartic acid	−	−	−	+	−	−	−	ND
d-serine	+	w	+	+	−	−	−	−
Glycyl-l-proline	+	+	+	+	ND	ND	ND	ND
l-alanine	+	+	+	+	−	+	+	+
l-arginine	w	w	+	−	−	−	−	ND
l-aspartic acid	+	+	+	+	ND	ND	ND	+
l-glutamic acid	+	+	+	+	−	+	+	w
l-pyroglutamic acid	−	−	−	+	−	−	−	+
l-serine	w	w	+	+	ND	ND	ND	+
Hexose acids
d-galacturonic acid	+	+	+	−	+	+	+	+
d-gluconic acid	+	+	+	+	−	+	+	+
d-saccharic acid	+	+	+	+	−	+	+	+
Mucic acid	+	+	+	+	ND	ND	ND	ND
Carboxylic acids
Acetic acid	w	w	+	+	ND	ND	ND	+
Acetoacetic acid	w	w	w	+	−	−	−	ND
Bromosuccinic acid	+	+	+	+	ND	ND	ND	+
Citric acid	+	+	+	−	−	+	+	+
d-malic acid	−	−	+	+	ND	ND	ND	ND
Formic acid	+	+	+	-	ND	ND	ND	-
l-malic acid	+	+	+	+	ND	ND	ND	ND
l-lactic acid	+	+	+	+	−	+	+	+
α-keto-glutaric acid	−	−	−	+	−	−	−	−
α-hydroxybutyric acid	w	w	−	+	ND	ND	ND	−
α-keto-butyric acid	−	−	−	+	−	−	−	−
β-hydroxy-d,l butyric acid	−	−	−	+	ND	ND	ND	ND
γ-amino-butyric acid	+	+	+	+	−	−	−	+
Propionic acid	−	−	−	+	−	−	−	−
pH
pH 5	+	+	+	+	ND	ND	ND	ND
pH 6	+	+	+	+	ND	ND	ND	ND
NaCl
1% NaCl	+	+	+	−	ND	ND	ND	ND
4% NaCl	+	+	+	+	ND	ND	ND	ND
8% NaCl	+	+	+	+	ND	ND	ND	ND
Others
1% sodium lactate	+	+	+	+	ND	ND	ND	ND
Fusidic acid	+	+	+	+	ND	ND	ND	ND
Guanidine HCl	+	+	+	+	ND	ND	ND	ND
Nalidixic acid	w	w	−	+	−	−	−	ND
Tetrazolium violet	+	+	+	+	+	+	+	ND
Tetrazolium blue	+	+	+	+	+	+	+	ND
Lithium chloride	w	w	+	+	ND	ND	ND	ND
Potassium tellurite	w	w	−	+	−	−	−	ND
Sodium butyrate	w	w	w	+	−	−	−	ND
Sodium bromate	−	−	−	+	ND	ND	ND	ND
